# Supplementary material for: Mental Health Impacts of Tornadoes: A Systematic Review
Source: Int J Environ Res Public Health. 2022 Oct 22;19(21):13747. doi: 10.3390/ijerph192113747 (PMC9655757; doi:10.3390/ijerph192113747)
Supplement: Supplementary file 1 [file ijerph-19-13747-s001.zip]

Archive with 1 entries (1 files):
- ijerph-1939389-supplementary.pdf
